# Supplementary material for: Use of lanthanides to alleviate the effects of metal ion-deficiency in Desmodesmus quadricauda (Sphaeropleales, Chlorophyta)
Source: Front Microbiol. 2015 Jan 28;6:2. doi: 10.3389/fmicb.2015.00002 (PMC4309186; doi:10.3389/fmicb.2015.00002)
Supplement: Table S1 — Raw data of growth kinetics and statistics. [file Table1.XLSX]

## Sheet: Calcium deficient
CALCIUM DEFICIENT				NUT	TRAT	HORA																	1-CONTROL
							Cenobia/mL	Dry weight		Cell weight ng ml-1													2-C-CA
	Control	0	R1	1	1	0	291667	0.05		0.171429													3-C-SS
		0	R2	1	1	0	187500	0.1		0.533333													Ne
		0	R3	1	1	0	243056	0.05		0.205714													Ce
		24	R1	1	1	24	1.30556e+06	1.35		1.03404		Columna1	Columna2	ncel/mL	SD	DW	SD3	ng/cel	SD2				Ga
		24	R2	1	1	24	895833	1.25		1.39535		Control (SS)	0	240741	52121.9	0.0666667	0.0288675	0.303492	0.199785				La
		24	R3	1	1	24	1.13889e+06	1.25		1.09756			24	1.11343e+06	206045	1.28333	0.057735	1.17565	0.192897				Eu
		48	R1	1	1	48	6250000	3.5		0.56			48	7.89352e+06	1.54087e+06	3.41667	0.0763763	0.445894	0.101567
		48	R2	1	1	48	8125000	3.35		0.412308			72	1.90046e+07	3.7975e+06	5.1	0.2	0.27425	0.0457572
		48	R3	1	1	48	9.30556e+06	3.4		0.365373		Control -Ca	0	534722	118463	0.133333	0.0288675	0.26469	0.107092
		72	R1	1	1	72	2.32639e+07	5.3		0.227821			24	1.13889e+06	27777.8	0.683333	0.057735	0.600958	0.0644811
		72	R2	1	1	72	1.59722e+07	5.1		0.319304			48	5.25463e+06	462384	1.81667	0.152753	0.345914	0.0122116
		72	R3	1	1	72	1.77778e+07	4.9		0.275625			72	8.49537e+06	1.06305e+06	2.28333	0.40104	0.268147	0.0247886
	Deficient	0	R1	1	2	0	569444	0.15		0.263415		-Ca+SS	0	399306	14731.4	0.225	0.0353553	0.565496	0.109405
	(control +)	0	R2	1	2	0	631944	0.1		0.158242			24	1218750	112941	0.875	0.318198	0.708895	0.195393
		0	R3	1	2	0	402778	0.15		0.372414			48	7.15278e+06	1.57135e+06	3.1	0.424264	0.437438	0.0367835
		24	R1	1	2	24	1.16667e+06	0.65		0.557143			72	13437500	1.0312e+06	5.05	0.212132	0.376316	0.013092
		24	R2	1	2	24	1.11111e+06	0.75		0.675		Ce	0	113426	17476.5	0.25	0.0707107	0.378947	0
		24	R3	1	2	24	1.13889e+06	0.65		0.570732			24	504630	73602.4	0.85	0.132288	1.70463	0.328477
		48	R1	1	2	48	4.86111e+06	1.65		0.339429			48	5.43981e+06	882063	2.16667	0.317543	0.401854	0.064752
		48	R2	1	2	48	5.76389e+06	1.95		0.338313			72	1.08565e+07	2.06745e+06	3.95	0.35	0.369982	0.0506874
		48	R3	1	2	48	5.13889e+06	1.85		0.36		Eu	0	222222	69444.4	0.05	0	0.276136	0.0723177
		72	R1	1	2	72	7.91667e+06	1.9		0.24			24	541667	91866.4	0.983333	0.189297	1.82265	0.226445
		72	R2	1	2	72	9.72222e+06	2.7		0.277714			48	6250000	1.45502e+06	2.26667	0.321455	0.369102	0.0449944
		72	R3	1	2	72	7.84722e+06	2.25		0.286726			72	9.88426e+06	1.37025e+06	3.945	0.68416	0.399407	0.0481606
	Recovery	0	R1	1	3	0	388889	0.25		0.642857		Gd	0	175926	28065.6	0.0666667	0.0288675	0.38166	0.156437
		0	R2	1	3	0	409722	0.2		0.488136			24	467593	135787	0.933333	0.125831	2.13848	0.741093
		0	R3	1	3	0							48	5.48611e+06	0	2.6	0.141421	0.473924	0
		24	R1	1	3	24	1.13889e+06	0.65		0.570732			72	1.49306e+07	491046	4.55	0.141421	0.304753	0
		24	R2	1	3	24	1.29861e+06	1.1		0.847059		La	0	303241	74254.7	0.35	0.05	1.17415	0.148981
		24	R3	1	3	24							24	1.09259e+06	69560.1	1.075	0.0353553	0.95396	0.0686901
		48	R1	1	3	48	6.04167e+06	2.8		0.463448			48	6.41204e+06	2.23125e+06	2.75	0.35	0.459817	0.136249
		48	R2	1	3	48	8.26389e+06	3.4		0.411429			72	9.72222e+06	2.78817e+06	4.38333	0.600694	0.470692	0.124256
		48	R3	1	3	48						Nd	0	613426	84005.8	0.25	0.0866025	0.409169	0.145379
		72	R1	1	3	72	1.27083e+07	4.9		0.385574			24	1.30787e+06	220516	0.783333	0.0288675	0.611765	0.114112
		72	R2	1	3	72	1.41667e+07	5.2		0.367059			48	8.40278e+06	1.57288e+06	3.13333	0.144338	0.381603	0.070561
		72	R3	1	3	72							72	1.74537e+07	1.57492e+06	5.46667	0.448144	0.31434	0.0316721
	Neodymium	0	R1	1	4	0	708333	0.3		0.423529
		0	R2	1	4	0	548611	0.3		0.546835
		0	R3	1	4	0	583333	0.15		0.257143
		24	R1	1	4	24	1.18056e+06	0.8		0.677647
		24	R2	1	4	24	1562500	0.75		0.48
		24	R3	1	4	24	1.18056e+06	0.8		0.677647
		48	R1	1	4	48	8.19444e+06	3.3		0.402712
		48	R2	1	4	48	6.94444e+06	3.05		0.4392
		48	R3	1	4	48	1.00694e+07	3.05		0.302897
		72	R1	1	4	72	16250000	5.7		0.350769
		72	R2	1	4	72	16875000	4.95		0.293333
		72	R3	1	4	72	1.92361e+07	5.75		0.298917
	Cerium	0	R1	1	5	0	131944	0.05		0.378947
		0	R2	1	5	0	111111	0.2		1.8
		0	R3	1	5	0	97222.2	0.3		3.08571
		24	R1	1	5	24	437500	0.75		1.71429
		24	R2	1	5	24	583333	0.8		1.37143
		24	R3	1	5	24	493056	1		2.02817
		48	R1	1	5	48	4.93056e+06	1.8		0.36507
		48	R2	1	5	48	6.45833e+06	2.35		0.363871
		48	R3	1	5	48	4.93056e+06	2.35		0.47662
		72	R1	1	5	72	8.47222e+06	3.6		0.424918
		72	R2	1	5	72	1.21528e+07	3.95		0.325029
		72	R3	1	5	72	1.19444e+07	4.3		0.36
	Gadolinium	0	R1	1	6	0	201389	0.05		0.248276
		0	R2	1	6	0	145833	0.05		0.342857
		0	R3	1	6	0	180556	0.1		0.553846
		24	R1	1	6	24	354167	0.95		2.68235
		24	R2	1	6	24	430556	1.05		2.43871
		24	R3	1	6	24	618056	0.8		1.29438
		48	R1	1	6	48
		48	R2	1	6	48	5.48611e+06	2.5		0.455696
		48	R3	1	6	48	5.48611e+06	2.7		0.492152
		72	R1	1	6	72
		72	R2	1	6	72	1.45833e+07	4.45		0.305143
		72	R3	1	6	72	1.52778e+07	4.65		0.304364
	Lanthanum	0	R1	1	7	0	263889	0.35		1.32632
		0	R2	1	7	0	388889	0.4		1.02857
		0	R3	1	7	0	256944	0.3		1.16757
		24	R1	1	7	24	1.02083e+06	0.45		0.440816
		24	R2	1	7	24	1.15972e+06	1.05		0.905389
		24	R3	1	7	24	1.09722e+06	1.1		1.00253
		48	R1	1	7	48	3.88889e+06	2.4		0.617143
		48	R2	1	7	48	8125000	3.1		0.381538
		48	R3	1	7	48	7.22222e+06	2.75		0.380769
		72	R1	1	7	72	7.08333e+06	4.35		0.614118
		72	R2	1	7	72	1.26389e+07	5		0.395604
		72	R3	1	7	72	9.44444e+06	3.8		0.402353
	Europium	0	R1	1	8	0	291667	0.25		0.857143
		0	R2	1	8	0	152778	0.05		0.327273
		0	R3	1	8	0	222222	0.05		0.225
		24	R1	1	8	24	611111	1.2		1.96364
		24	R2	1	8	24	576389	0.9		1.56145
		24	R3	1	8	24	437500	0.85		1.94286
		48	R1	1	8	48	7500000	2.4		0.32
		48	R2	1	8	48	6.59722e+06	2.5		0.378947
		48	R3	1	8	48	4.65278e+06	1.9		0.408358
		72	R1	1	8	72	8.95833e+06	4		0.446512
		72	R2	1	8	72	1.14583e+07	4.6		0.401455
		72	R3	1	8	72	9.23611e+06	3.235		0.350256

## Sheet: Mn deficient
CALCIUM DEFICIENT				NUT	TRAT	HORA																	1-CONTROL
							Cenobia/mL	Dry weight		Cell weight ng ml-1													2-C-CA
	Control	0	R1	1	1	0	291667	0.05		0.171429													3-C-SS
		0	R2	1	1	0	187500	0.1		0.533333													Ne
		0	R3	1	1	0	243056	0.05		0.205714													Ce
		24	R1	1	1	24	1.30556e+06	1.35		1.03404		Columna1	Columna2	ncel/mL	SD	DW	SD3	ng/cel	SD2				Ga
		24	R2	1	1	24	895833	1.25		1.39535		Control (SS)	0	240741	52121.9	0.0666667	0.0288675	0.303492	0.199785				La
		24	R3	1	1	24	1.13889e+06	1.25		1.09756			24	1.11343e+06	206045	1.28333	0.057735	1.17565	0.192897				Eu
		48	R1	1	1	48	6250000	3.5		0.56			48	7.89352e+06	1.54087e+06	3.41667	0.0763763	0.445894	0.101567
		48	R2	1	1	48	8125000	3.35		0.412308			72	1.90046e+07	3.7975e+06	5.1	0.2	0.27425	0.0457572
		48	R3	1	1	48	9.30556e+06	3.4		0.365373		Control -Mn	0	236111	48611.1	0.1	0	0.436027	0.0916979
		72	R1	1	1	72	2.32639e+07	5.3		0.227821			24	851852	74901.3	0.633333	0.0763763	0.751606	0.144257
		72	R2	1	1	72	1.59722e+07	5.1		0.319304			48	1.68981e+06	174765	1.06667	0.125831	0.630606	0.00910605
		72	R3	1	1	72	1.77778e+07	4.9		0.275625			72	2.12963e+06	630123	1.21667	0.202073	0.604313	0.178998
	Deficient	0	R1	1	2	0	236111	0.1		0.423529		-Mn+SS	0	256944	12028.1	0.116667	0.0288675	0.498045	0.16843
	(control +)	0	R2	1	2	0	284722	0.1		0.35122			24	1.54861e+06	153251	1.38333	0.0763763	0.887757	0.0551205
		0	R3	1	2	0	187500	0.1		0.533333			48	8.61111e+06	636469	3.75	0.0866025	0.428441	0.0284019
		24	R1	1	2	24	937500	0.55		0.586667			72	1.91667e+07	1.56366e+06	5.83333	0.160728	0.314764	0.0297634
		24	R2	1	2	24	798611	0.65		0.813913		Ce	0	296296	78054.2	0.15	0.0707107	0.578182	0
		24	R3	1	2	24	819444	0.7		0.854237			24	423611	6944.44	0.4	0.132288	0.947033	0.327214
		48	R1	1	2	48	1.52778e+06	0.95		0.621818			48	1.25926e+06	152830	0.633333	0.0763763	0.504348	0.0466944
		48	R2	1	2	48	1.66667e+06	1.05		0.63			72	1.73611e+06	183733	0.75	0.1	0.439472	0.106903
		48	R3	1	2	48	1875000	1.2		0.64		Eu	0	259259	34256.1	0.05	0	0.194974	0.031341
		72	R1	1	2	72	2.70833e+06	1.1		0.406154			24	557870	176549	0.466667	0.225462	0.843525	0.327976
		72	R2	1	2	72	1.45833e+06	1.1		0.754286			48	1.21528e+06	87013.6	0.65	0.15	0.530768	0.085804
		72	R3	1	2	72	2.22222e+06	1.45		0.6525			72	2.17593e+06	356361	0.95	0.304138	0.440745	0.14945
	Recovery	0	R1	1	3	0	243056	0.15		0.617143		Gd	0	310185	40690.7	0.183333	0.057735	0.591732	0.163819
		0	R2	1	3	0	263889	0.1		0.378947			24	497685	80487.7	0.383333	0.0763763	0.777611	0.163647
		0	R3	1	3	0	263889	0.1					48	1.0787e+06	209296	0.566667	0.057735	0.571174	0
		24	R1	1	3	24	1.70833e+06	1.45		0.84878			72	1.64352e+06	243881	0.733333	0.144338	0.435	0
		24	R2	1	3	24	1.40278e+06	1.3		0.926733		La	0	166667	13888.9	0.05	7.85046e-14	0.313636	0.0192847
		24	R3	1	3	24	1.53472e+06	1.4					24	611111	75115.7	0.533333	0.104083	0.880477	0.198643
		48	R1	1	3	48	8.47222e+06	3.8		0.448525			48	1.08796e+06	289120	0.933333	0.0763763	0.919336	0.346946
		48	R2	1	3	48	9.30556e+06	3.8		0.408358			72	2.56944e+06	208333	1.15	0.132288	0.449141	0.0595277
		48	R3	1	3	48	8.05556e+06	3.65				Nd	0	182870	14456	0.1	0	0.533333	0
		72	R1	1	3	72	1.75694e+07	5.9		0.33581			24	474537	26291.2	0.466667	0.0288675	0.987797	0.119
		72	R2	1	3	72	1.92361e+07	5.65		0.293718			48	1250000	433680	0.95	0.0866025	0.832431	0.314537
		72	R3	1	3	72	2.06944e+07	5.95					72	2.29167e+06	422414	1.01667	0.189297	0.448069	0.0863035
	Neodymium	0	R1	1	4	0	194444	0.4		2.05714
		0	R2	1	4	0	166667	0.45		2.7
		0	R3	1	4	0	187500	0.1		0.533333
		24	R1	1	4	24	493056	0.45		0.912676
		24	R2	1	4	24	486111	0.45		0.925714
		24	R3	1	4	24	444444	0.5		1.125
		48	R1	1	4	48	902778	1		1.10769
		48	R2	1	4	48	1.73611e+06	0.85		0.4896
		48	R3	1	4	48	1.11111e+06	1		0.9
		72	R1	1	4	72	2.77778e+06	1.15		0.414
		72	R2	1	4	72	2.08333e+06	0.8		0.384
		72	R3	1	4	72	2.01389e+06	1.1		0.546207
	Cerium	0	R1	1	5	0	381944	0.2		0.523636
		0	R2	1	5	0	277778	0.2		0.72
		0	R3	1	5	0	229167	0.1		0.436364
		24	R1	1	5	24	416667	0.55		1.32
		24	R2	1	5	24	430556	0.35		0.812903
		24	R3	1	5	24	423611	0.3		0.708197
		48	R1	1	5	48	1.40972e+06	0.65		0.461084
		48	R2	1	5	48	1.10417e+06	0.55		0.498113
		48	R3	1	5	48	1.26389e+06	0.7		0.553846
		72	R1	1	5	72	1.52778e+06	0.85		0.556364
		72	R2	1	5	72	1875000	0.65		0.346667
		72	R3	1	5	72	1.80556e+06	0.75		0.415385
	Gadolinium	0	R1	1	6	0	263889	0.15		0.568421
		0	R2	1	6	0	326389	0.25		0.765957
		0	R3	1	6	0	340278	0.15		0.440816
		24	R1	1	6	24	486111	0.3		0.617143
		24	R2	1	6	24	423611	0.4		0.944262
		24	R3	1	6	24	583333	0.45		0.771429
		48	R1	1	6	48	1.05556e+06	0.5
		48	R2	1	6	48	881944	0.6		0.680315
		48	R3	1	6	48	1.29861e+06	0.6		0.462032
		72	R1	1	6	72	1.38889e+06	0.65
		72	R2	1	6	72	1.66667e+06	0.65		0.39
		72	R3	1	6	72	1875000	0.9		0.48
	Lanthanum	0	R1	1	7	0	180556	0.5		2.76923
		0	R2	1	7	0	166667	0.05		0.3
		0	R3	1	7	0	152778	0.05		0.327273
		24	R1	1	7	24	694444	0.5		0.72
		24	R2	1	7	24	590278	0.65		1.10118
		24	R3	1	7	24	548611	0.45		0.820253
		48	R1	1	7	48	1.18056e+06	0.95		0.804706
		48	R2	1	7	48	763889	1		1.30909
		48	R3	1	7	48	1.31944e+06	0.85		0.644211
		72	R1	1	7	72	2.36111e+06	1.2		0.508235
		72	R2	1	7	72	2.77778e+06	1.25		0.45
		72	R3	1	7	72	2.56944e+06	1		0.389189
	Europium	0	R1	1	8	0	243056	0.05		0.205714
		0	R2	1	8	0	298611	0.05		0.167442
		0	R3	1	8	0	236111	0.05		0.211765
		24	R1	1	8	24	750000	0.7		0.933333
		24	R2	1	8	24	402778	0.45		1.11724
		24	R3	1	8	24	520833	0.25		0.48
		48	R1	1	8	48	1.29861e+06	0.8		0.616043
		48	R2	1	8	48	1125000	0.5		0.444444
		48	R3	1	8	48	1.22222e+06	0.65		0.531818
		72	R1	1	8	72	2.56944e+06	1.15		0.447568
		72	R2	1	8	72	2.08333e+06	0.6		0.288
		72	R3	1	8	72	1875000	1.1		0.586667

## Sheet: extra
			NUT	TRAT	HORA
						Cenobia/mL	Dry weight	Cell weight ng ml-1	Cenobia/mL	Dry weight	Cell weight ng ml-1
Control	0	R1	1	1	0	291667	0.05	0.171429	291667	0.05	0.171429
	0	R2	1	1	0	187500	0.1	0.533333	187500	0.1	0.533333
	0	R3	1	1	0	243056	0.05	0.205714	243056	0.05	0.205714
	24	R1	1	1	24	1.30556e+06	1.35	1.03404	1.30556e+06	1.35	1.03404
	24	R2	1	1	24	895833	1.25	1.39535	895833	1.25	1.39535
	24	R3	1	1	24	1.13889e+06	1.25	1.09756	1.13889e+06	1.25	1.09756
	48	R1	1	1	48	6250000	3.5	0.56	6250000	3.5	0.56
	48	R2	1	1	48	8125000	3.35	0.412308	8125000	3.35	0.412308
	48	R3	1	1	48	9.30556e+06	3.4	0.365373	9.30556e+06	3.4	0.365373
	72	R1	1	1	72	2.32639e+07	5.3	0.227821	2.32639e+07	5.3	0.227821
	72	R2	1	1	72	1.59722e+07	5.1	0.319304	1.59722e+07	5.1	0.319304
	72	R3	1	1	72	1.77778e+07	4.9	0.275625	1.77778e+07	4.9	0.275625
Deficient	0	R1	1	2	0	569444	0.15	0.263415	236111	0.1	0.423529
(control +)	0	R2	1	2	0	631944	0.1	0.158242	284722	0.1	0.35122
	0	R3	1	2	0	402778	0.15	0.372414	187500	0.1	0.533333
	24	R1	1	2	24	1.16667e+06	0.65	0.557143	937500	0.55	0.586667
	24	R2	1	2	24	1.11111e+06	0.75	0.675	798611	0.65	0.813913
	24	R3	1	2	24	1.13889e+06	0.65	0.570732	819444	0.7	0.854237
	48	R1	1	2	48	4.86111e+06	1.65	0.339429	1.52778e+06	0.95	0.621818
	48	R2	1	2	48	5.76389e+06	1.95	0.338313	1.66667e+06	1.05	0.63
	48	R3	1	2	48	5.13889e+06	1.85	0.36	1875000	1.2	0.64
	72	R1	1	2	72	7.91667e+06	1.9	0.24	2.70833e+06	1.1	0.406154
	72	R2	1	2	72	9.72222e+06	2.7	0.277714	1.45833e+06	1.1	0.754286
	72	R3	1	2	72	7.84722e+06	2.25	0.286726	2.22222e+06	1.45	0.6525
Recovery	0	R1	1	3	0	388889	0.25	0.642857	243056	0.15	0.617143
	0	R2	1	3	0	409722	0.2	0.488136	263889	0.1	0.378947
	0	R3	1	3	0				263889	0.1
	24	R1	1	3	24	1.13889e+06	0.65	0.570732	1.70833e+06	1.45	0.84878
	24	R2	1	3	24	1.29861e+06	1.1	0.847059	1.40278e+06	1.3	0.926733
	24	R3	1	3	24				1.53472e+06	1.4
	48	R1	1	3	48	6.04167e+06	2.8	0.463448	8.47222e+06	3.8	0.448525
	48	R2	1	3	48	8.26389e+06	3.4	0.411429	9.30556e+06	3.8	0.408358
	48	R3	1	3	48				8.05556e+06	3.65
	72	R1	1	3	72	1.27083e+07	4.9	0.385574	1.75694e+07	5.9	0.33581
	72	R2	1	3	72	1.41667e+07	5.2	0.367059	1.92361e+07	5.65	0.293718
	72	R3	1	3	72				2.06944e+07	5.95
Neodymium	0	R1	1	4	0	708333	0.3	0.423529	194444			2.06
	0	R2	1	4	0	548611	0.3	0.546835	166667			2.7
	0	R3	1	4	0	583333	0.15	0.257143	187500	0.1	0.533333
	24	R1	1	4	24	1.18056e+06	0.8	0.677647	493056	0.45	0.912676
	24	R2	1	4	24	1562500	0.75	0.48	486111	0.45	0.925714
	24	R3	1	4	24	1.18056e+06	0.8	0.677647	444444	0.5	1.125
	48	R1	1	4	48	8.19444e+06	3.3	0.402712	902778	1	1.10769
	48	R2	1	4	48	6.94444e+06	3.05	0.4392	1.73611e+06	0.85	0.4896
	48	R3	1	4	48	1.00694e+07	3.05	0.302897	1.11111e+06	1	0.9
	72	R1	1	4	72	16250000	5.7	0.350769	2.77778e+06	1.15	0.414
	72	R2	1	4	72	16875000	4.95	0.293333	2.08333e+06	0.8	0.384
	72	R3	1	4	72	1.92361e+07	5.75	0.298917	2.01389e+06	1.1	0.546207
Cerium	0	R1	1	5	0	131944	0.05	0.378947	381944	0.2	0.523636
	0	R2	1	5	0	111111	0.2	1.8	277778	0.2	0.72
	0	R3	1	5	0	97222.2	0.3	3.08571	229167	0.1	0.436364
	24	R1	1	5	24	437500	0.75	1.71429	416667	0.55	1.32
	24	R2	1	5	24	583333	0.8	1.37143	430556	0.35	0.812903
	24	R3	1	5	24	493056	1	2.02817	423611	0.3	0.708197
	48	R1	1	5	48	4.93056e+06	1.8	0.36507	1.40972e+06	0.65	0.461084
	48	R2	1	5	48	6.45833e+06	2.35	0.363871	1.10417e+06	0.55	0.498113
	48	R3	1	5	48	4.93056e+06	2.35	0.47662	1.26389e+06	0.7	0.553846
	72	R1	1	5	72	8.47222e+06	3.6	0.424918	1.52778e+06	0.85	0.556364
	72	R2	1	5	72	1.21528e+07	3.95	0.325029	1875000	0.65	0.346667
	72	R3	1	5	72	1.19444e+07	4.3	0.36	1.80556e+06	0.75	0.415385
Gadolinium	0	R1	1	6	0	201389	0.05	0.248276	263889	0.15	0.568421
	0	R2	1	6	0	145833	0.05	0.342857	326389	0.25	0.765957
	0	R3	1	6	0	180556	0.1	0.553846	340278	0.15	0.440816
	24	R1	1	6	24	354167	0.95	2.68235	486111	0.3	0.617143
	24	R2	1	6	24	430556	1.05	2.43871	423611	0.4	0.944262
	24	R3	1	6	24	618056	0.8	1.29438	583333	0.45	0.771429
	48	R1	1	6	48				1.05556e+06	0.5
	48	R2	1	6	48	5.48611e+06	2.5	0.455696	881944	0.6	0.680315
	48	R3	1	6	48	5.48611e+06	2.7	0.492152	1.29861e+06	0.6	0.462032			Cell Ca	DW Ca	CW Ca	Cell Mn	DW Mn	CW Mn
	72	R1	1	6	72				1.38889e+06	0.65			Cell Ca	1
	72	R2	1	6	72	1.45833e+07	4.45	0.305143	1.66667e+06	0.65	0.39		DW Ca	0.9519	1
	72	R3	1	6	72	1.52778e+07	4.65	0.304364	1875000	0.9	0.48		CW Ca	-0.447358	-0.355609	1
Lanthanum	0	R1	1	7	0	263889	0.35	1.32632	180556			2.77	Cell Mn	0.638081	0.594604	-0.23214	1
	0	R2	1	7	0	388889	0.4	1.02857	166667	0.05	0.3		DW Mn	0.612541	0.62254	-0.229675	0.956114	1
	0	R3	1	7	0	256944	0.3	1.16757	152778	0.05	0.327273		CW Mn	-0.355246	-0.271994	0.380402	-0.350461	-0.217228	1
	24	R1	1	7	24	1.02083e+06			694444	0.5	0.72
	24	R2	1	7	24	1.15972e+06	1.05	0.905389	590278	0.65	1.10118
	24	R3	1	7	24	1.09722e+06	1.1	1.00253	548611	0.45	0.820253
	48	R1	1	7	48		2.4		1.18056e+06	0.95	0.804706
	48	R2	1	7	48	8125000	3.1	0.381538	763889	1	1.30909
	48	R3	1	7	48	7.22222e+06	2.75	0.380769	1.31944e+06	0.85	0.644211
	72	R1	1	7	72	7.08333e+06	4.35	0.614118	2.36111e+06	1.2	0.508235
	72	R2	1	7	72	1.26389e+07	5	0.395604	2.77778e+06	1.25	0.45
	72	R3	1	7	72	9.44444e+06	3.8	0.402353	2.56944e+06	1	0.389189
Europium	0	R1	1	8	0	291667			243056	0.05	0.205714
	0	R2	1	8	0	152778	0.05	0.327273	298611	0.05	0.167442
	0	R3	1	8	0	222222	0.05	0.225	236111	0.05	0.211765
	24	R1	1	8	24	611111	1.2	1.96364	750000	0.7	0.933333
	24	R2	1	8	24	576389	0.9	1.56145	402778	0.45	1.11724
	24	R3	1	8	24	437500	0.85	1.94286	520833	0.25	0.48
	48	R1	1	8	48	7500000	2.4	0.32	1.29861e+06	0.8	0.616043
	48	R2	1	8	48	6.59722e+06	2.5	0.378947	1125000	0.5	0.444444
	48	R3	1	8	48	4.65278e+06	1.9	0.408358	1.22222e+06	0.65	0.531818
	72	R1	1	8	72	8.95833e+06	4	0.446512	2.56944e+06	1.15	0.447568
	72	R2	1	8	72	1.14583e+07	4.6	0.401455	2.08333e+06	0.6	0.288
	72	R3	1	8	72	9.23611e+06	3.235	0.350256	1875000	1.1	0.586667

## Sheet: Hoja1
Columna1	Time	DW	SD3
Control (SS)	0	0.0666667	0.0288675
	24	1.28333	0.057735
	48	3.41667	0.0763763
	72	5.1	0.2
Control -Ca	0	0.133333	0.0288675
	24	0.683333	0.057735
	48	1.81667	0.152753
	72	2.28333	0.40104
-Ca+SS	0	0.225	0.0353553
	24	0.875	0.318198
	48	3.1	0.424264
	72	5.05	0.212132
Ce	0	0.25	0.0707107
	24	0.85	0.132288
	48	2.16667	0.317543
	72	3.95	0.35
Eu	0	0.05	0
	24	0.983333	0.189297
	48	2.26667	0.321455
	72	3.945	0.68416
Gd	0	0.0666667	0.0288675
	24	0.933333	0.125831
	48	2.6	0.141421
	72	4.55	0.141421
La	0	0.35	0.05
	24	1.075	0.0353553
	48	2.75	0.35
	72	4.38333	0.600694
Nd	0	0.25	0.0866025
	24	0.783333	0.0288675
	48	3.13333	0.144338
	72	5.46667	0.448144
