# Supplementary material for: Use of lanthanides to alleviate the effects of metal ion-deficiency in Desmodesmus quadricauda (Sphaeropleales, Chlorophyta)
Source: Front Microbiol. 2015 Jan 28;6:2. doi: 10.3389/fmicb.2015.00002 (PMC4309186; doi:10.3389/fmicb.2015.00002)
Supplement: Table S2 — Raw data of the photosynthetic parameters and graphics. [file Table2.XLSX]

## Sheet: ETR Calcium
	H	alpha	alpha desv	rETRmax (umol m-2 s-1)	rETRmax desv	Ek	SD	Eopt	SD	r	SD	Fv/Fm	SD
Control (SS)	0	0.594443	0.133035	41.5074	4.31034	70.787	8.5909	324.535	113.054	0.964054	0.0161638	0.51445	0.0301656
	6	0.590053	0.0696811	69.4306	10.06	119.508	31.1625	777.116	83.5414	0.980378	0.0164085	0.473527	0.00598074
	24	0.737778	0.00797001	111.863	2.98127	151.609	2.80392	643.342	24.1227	0.995696	0.000488122	0.65357	0.0106413
	30	0.689885	0.0529866	92.6825	18.5192	133.572	17.7913	539.412	212.931	0.995985	0.00175214	0.656828	0.00485645
	48	0.638403	0.09285	56.2526	2.03065	89.2929	12.6529	268.31	50.0058	0.990573	0.00471108	0.659881	0.0080516
	54	0.516198	0.0202493	42.6353	2.62243	82.5757	3.36996	174.596	13.0401	0.977534	0.0069135	0.645869	0.00242021
Control -Ca	0	curvas malas
	6	0.31835	0.0327281	51.9591	6.11466	165.073	36.1777	2160.3	929.878	0.99511	9.41982e-05	0.30387	0.0098164
	24	0.649258	0.0231317	67.4263	8.19612	103.692	8.92949	1076.56	366.69	0.992925	0.00596252	0.512629	0.0274345
	30	0.563912	0.0801969	47.7929	7.51271	84.6245	1.5391	346.121	100.603	0.992679	0.00437558	0.517292	0.0248162
	48	0.356228	0.0451149	12.2969	1.64165	35.3024	9.28883	70.6197	18.6014	0.963411	0.0173214	0.515384	0.00307319
	54	0.346928	0.0156072	6.58423	1.04143	18.9341	2.41202	37.8683	4.82404	0.973556	0.00177435	0.494434	0.0125088
-Ca+SS	0
	6	0.409257	0.112542	54.2961	14.0861	132.965	2.14556	2515.9	2983.91	0.97653	0.0228049	0.369496	0.0125614
	24	0.605947	0.0326346	173.288	62.2945	289.167	118.379	#DIV/0!	#DIV/0!	0.998348	6.49966e-05	0.57588	0.0112588
	30	0.65529	0.0314007	108.874	36.7255	164.993	48.1383	901.934	385.829	0.996897	0.00114268	0.59914	0.0246646
	48	0.689071	#DIV/0!	62.7681	#DIV/0!	91.0909	#DIV/0!	377.554	#DIV/0!	0.995869	#DIV/0!	0.642638	#DIV/0!
	54	0.673638	#DIV/0!	52.4864	#DIV/0!	77.9149	#DIV/0!	322.847	#DIV/0!	0.996991	#DIV/0!	0.630749	#DIV/0!
Ce	0	0.222484	0.0653922	6.25453	1.34932	28.4498	2.29716	#DIV/0!	#DIV/0!	0.645467	0.117991	0.22075	0.0404175
	6	0.286463	0.145563	32.7425	5.94432	125.189	42.8626	#DIV/0!	#DIV/0!	0.901164	0.0482776	0.298774	0.0325383
	24	0.569346	0.0502231	96.6668	25.4595	171.151	51.2099	1514.77	698.936	0.996273	0.00124666	0.513108	0.0194954
	30	0.581647	0.00977053	134.514	28.2136	231.365	48.7177	1226.39	259.503	0.99814	0.000461336	0.545329	0.0041261
	48	0.645334	0.0142635	67.5972	4.24356	104.819	7.7127	641.39	149.292	0.99422	0.00306832	0.636661	0.00597903
	54	0.723653	0.0642419	53.9363	4.55661	74.6082	3.60763	661.848	232.763	0.987106	0.00540232	0.638683	0.00477791
Eu	0	0.276313	0.0328581	6.72779	0.594703	24.5339	3.24327	89.4116	23.9803	0.931987	0.0455667	0.308998	0.0329524
	6	0.404959	0.119572	33.5814	1.57571	88.3546	27.6129	524.163	180.071	#DIV/0!	#DIV/0!	0.35038	0.0120749
	24	0.675418	0.0460144	78.4566	9.47482	116.345	14.6244	873.548	284.783	0.994067	0.00105631	0.557216	0.0158681
	30	0.674252	0.0267534	117.684	15.6647	174.216	16.32	1035.7	351.248	0.997799	0.000157884	0.597328	0.0158887
	48	0.788104	0.0196689	66.484	2.8251	84.4125	4.69527	490.461	44.471	0.995134	0.00155219	0.664948	0.00822376
	54	0.834298	0.0360295	66.1047	16.3768	79.3682	19.6775	687.468	275.59	0.993131	0.00522917	0.665125	0.0150921
Gd	0	invalid curve - death? - very low Fv/Fm values										0.237532	0.0357154
	6	0.231058	0.0292614	80.6723	24.2101	358.654	150.199	#DIV/0!	#DIV/0!	0.929121	0.00418131	0.352179	0.0350507
	24	0.606443	0.00285785	94.4858	12.345	155.853	21.0908	1204.08	539.702	0.996663	0.000238215	0.544291	0.00119853
	30	0.642038	0.0214725	174.721	6.99672	272.47	20.0102	2178.12	277.55	0.998511	0.000513268	0.593798	0.00877032
	48	0.742507	0.0905064	67.0231	7.3437	91.9157	20.3022	743.651	79.6027	0.99162	0.00446371	0.635079	0.0116136
	54	0.777152	0.0860172	69.9183	14.0165	91.2104	22.8144	965.034	291.617	0.996285	0.00170883	0.635271	0.0146422
La	0
	6	0.427535	0.00215516	55.8255	4.32731	130.603	10.7799	824.87	270.261	0.987486	0.0054758	0.383146	0.012989
	24	0.577814	0.0119002	94.1231	5.63944	163.032	12.3878	1519.34	755.652	0.997684	0.000611361	0.520978	0.00980221
	30	0.582054	0.0722634	171.652	4.26343	296.739	29.516	#DIV/0!	#DIV/0!	0.998596	0.00107601	0.579183	0.0289179
	48	0.787614	0.0480141	46.6163	10.5596	59.7063	17.0469	519.147	40.723	0.992868	0.00438103	0.609154	0.0272839
	54	0.496697	0.10429	36.7141	12.1906	72.9479	9.22668	221.378	99.0831	0.955669	0.0199251	0.612281	0.0213655
Nd	0
	6	0.293901	0.0354807	44.1172	7.77269	152.819	44.8954	568.604	14.2904	0.985211	0.00791893	0.317251	0.030053
	24	0.53097	0.0448094	50.9385	6.73907	95.7401	4.61232	453.608	105.899	0.992867	0.00356861	0.482263	0.0180129
	30	0.597682	0.0108439	89.2544	5.95966	149.285	8.3841	1083.18	207.114	0.99731	0.00189941	0.546775	0.00440267
	48	0.607464	0.118657	47.9314	3.4127	80.1746	9.83927	280.427	78.7501	0.988794	0.00460111	0.598848	0.0143722
	54	0.508832	0.0286889	44.6665	1.70611	87.8275	1.59889	218.448	16.0251	0.972502	0.00342737	0.598711	0.00517232

## Sheet: ETR Manganese
	H	alpha	alpha desv	rETRmax (umol m-2 s-1)	rETRmax desv	Ek	SD	Eopt	SD	r	SD	Fv/Fm	SD
Control (SS)	0	0.594443	0.133035	41.5074	4.31034	70.787	8.5909	324.535	113.054	0.964054	0.0161638	0.51445	0.0301656
	6	0.590053	0.0696811	69.4306	10.06	119.508	31.1625	777.116	83.5414	0.980378	0.0164085	0.473527	0.00598074
	24	0.737778	0.00797001	111.863	2.98127	151.609	2.80392	643.342	24.1227	0.995696	0.000488122	0.65357	0.0106413
	30	0.689885	0.0529866	92.6825	18.5192	133.572	17.7913	539.412	212.931	0.995985	0.00175214	0.656828	0.00485645
	48	0.638403	0.09285	56.2526	2.03065	89.2929	12.6529	268.31	50.0058	0.990573	0.00471108	0.659881	0.0080516
	54	0.516198	0.0202493	42.6353	2.62243	82.5757	3.36996	174.596	13.0401	0.977534	0.0069135	0.645869	0.00242021
Control -Mn	0
	6	0.27372	0.00622715	25.3256	0.24178	92.5374	1.22192	639.438	38.4322	0.973338	0.0062277	0.225383	0.00488964
	24	0.141678	0.00441029	13.2102	1.8644	93.4909	16.0697	186.982	32.1394	0.950088	0.013944	0.199933	0.00691044
	30	0.122627	0.0302432	8.43974	1.78806	72.8377	32.5451	145.675	65.0902	0.916587	0.0358794	0.145698	0.00822662
	48	invalid curve - death? - very low Fv/Fm values										0.0826604	0.0168744
	54	invalid curve - death? - very low Fv/Fm values										0.0786322	0.0153005
-Mn+SS	0
	6	0.399779	0.016175	44.4587	10.0574	110.655	20.5253	1415.68	817.97	0.988363	0.00300143	0.313293	0.00658103
	24	0.700009	0.0155965	142.929	20.7717	204.262	29.8976	2864.06	2094.37	0.998796	0.000112714	0.650249	0.00807087
	30	0.746335	0.0127619	106.941	12.4719	143.167	14.2628	844.551	171.989	0.994807	0.00284649	0.656108	0.0155498
	48	0.713884	0.0299631	54.6531	2.02327	76.5654	0.379419	304.202	6.81703	0.988596	0.00104234	0.654086	0.00345274
	54	0.650984	0.0248406	50.3026	4.53264	77.4923	9.44545	264.965	22.5155	0.983344	0.0036323	0.644608	0.00552629
Ce	0	0.114349	0.0259188	9.02972	1.46747	79.5555	5.1991	313.212	178.591	0.8235	0.0411564	0.131088	0.0166446
	6	0.270704	0.023093	38.8782	1.61429	144.399	18.2816	538.619	73.8024	0.998187	0.00159119	0.282632	0.00587042
	24	0.187154	0.0219466	25.2579	4.05479	134.604	10.3412	308.13	63.1642	0.974183	0.0174284	0.277556	0.0176419
	30	0.142735	0.0373205	8.43251	1.51057	59.8571	4.46811	120.787	9.77917	0.919297	0.021134	0.207	0.0113296
	48	0.0681106	2.79464e-05	2.49089	0.585182	36.5695	8.57664	73.1389	17.1533	0.913741	0.0224454	0.0959286	0.0047179
	54	0.108999	0.0768108	1.79707	0.32492	23.33	19.4214	#DIV/0!	#DIV/0!	0.968892	0.000945201	0.0753036	0.00229022
Eu	0	0.154014	0.0305757	10.2715	0.560631	68.3696	13.294	#DIV/0!	#DIV/0!	0.899923	0.0645847	0.163942	0.0310647
	6	0.393091	0.0214579	46.7491	8.49907	118.513	15.1518	534.108	147.646	0.984292	0.0076972	0.36214	0.0114168
	24	0.246404	0.0211678	22.0987	7.20684	88.7563	21.6233	183.869	34.2575	0.972671	0.0272652	0.329343	0.0542183
	30	0.204762	0.00599616	13.3859	3.15077	65.1759	13.4789	130.352	26.9578	0.976838	0.0158053	0.267996	0.0276741
	48	0.12297	0.0187085	7.359	0.664429	60.9612	12.3709	122.688	23.8519	0.921552	0.0556864	0.163776	0.00817224
	54	0.121478	0.0232383	4.14569	0.966964	33.9729	2.05948	67.9457	4.11896	0.898655	0.0400332	0.134718	0.0167457
Gd	0	0.150557	0.0702123	9.57602	0.245063	70.938	31.4542	#DIV/0!	#DIV/0!	0.845658	0.207014	0.122399	0.0120959
	6	0.258864	0.0557382	63.3863	6.19976	253.314	78.493	728.823	5.10219	0.972312	0.0212996	0.325969	0.0268009
	24	0.22866	0.0298958	24.94	6.48276	108.141	14.2123	299.342	145.888	0.976	0.00440378	0.273359	0.0107044
	30	0.149914	0.0162262	9.80258	2.73618	66.7668	25.4782	133.534	50.9565	0.951488	0.00715546	0.204257	0.00704545
	48	0.0875588	0.014377	5.99382	1.71965	71.3324	27.7136	142.665	55.4272	0.945712	0.0279767	0.106018	0.00630166
	54	0.0630765	0.00448279	2.59862	1.05381	40.9438	14.9659	84.7669	26.8369	0.885967	0.0054186	0.0917396	0.00112761
La	0	invalid curve - death? - very low Fv/Fm values										0.0246725	0.00936161
	6	0.129101	0.0668244	13.169	2.5928	111.781	37.776	#DIV/0!	#DIV/0!	0.939267	0.00875138	0.135775	0.019805
	24	0.144567	0.00404482	10.2575	3.43756	70.6481	21.8016	141.296	43.6032	0.941809	0.0229537	0.180587	0.00753618
	30	0.13436	0.00822451	4.51352	0.675488	33.8258	6.86454	91.0752	35.6888	0.957614	0.0246423	0.140241	0.00604013
	48	0.0669744	0.00729877	2.10769	1.3447	32.7587	23.6479	65.5174	47.2958	0.903898	0.134667	0.0910822	0.00868337
	54	0.0597349	0.00704948	2.7764	0.626597	47.1395	13.1681	94.279	26.3361	0.875003	0.0811671	0.0894421	0.00623798
Nd	0	invalid curve - death? - very low Fv/Fm values										0.0213626	0.0250881
	6	0.12369	0.0391929	14.2095	0.782289	119.896	31.6662	550.515	174.984	0.981318	0.00819694	0.120509	0.0107556
	24	0.159336	0.00493107	21.3842	0.640699	134.211	0.132446	268.421	0.264891	0.944847	0.0350575	0.229266	0.0182044
	30	0.12268	0.000425179	10.3133	3.28005	84.1135	27.0281	181.529	72.8684	0.953488	0.0221182	0.174703	0.00221809
	48	0.132342	0.0948316	2.77835	1.90726	35.192	39.6289	#DIV/0!	#DIV/0!	0.888772	0.106486	0.0873016	0.0112239
	54	0.0658639	0.0175207	3.29696	0.98895	49.9473	3.88927	116.377	31.888	0.950979	0.0348413	0.0912289	0.0198395

## Sheet: Ca vs. Mn
												CA
												MN

## Sheet: C+ C-
												CA
												MN
